# Supplementary material for: BAG3-related myofibrillar myopathy: focus on its cardiac involvement
Source: Front Genet. 2025 Nov 26;16:1636999. doi: 10.3389/fgene.2025.1636999 (PMC12688876; doi:10.3389/fgene.2025.1636999)
Supplement: Supplementary file 1 [file Table2.xlsx]

## Sheet: Feuil1
References	Sex	Onset age	First symptoms			Cardiac involvement						Neuro-muscular involvement	Respiratory involvement	Orthopedic involvement	Age at last evaluation	Time from onset of symptoms (y)	Deceased	Age at death	Cause of death
			Neuromuscular	Cardiac	Orthopedic	RCM	HCM	Long QT	Arrhythmia	HTx	None
Selcen et al, 2009, D'avila et al, 2016	M	<10	+	-	-	+ (13 y)	-	-	-	+ (13 y)	-	+	+	+	15	5	-
	F	13	-	-	Scoliosis	-	+ (11y)	-	arrhythmia & impaired conduction	-	-	+ LoA (NA)	+ (20y), NIV overnight	+	26	15	-
	M	7	+	-	-	+ (11 y)	-	-	-	-	-	+	+ NIV overnight	+	13	6	+	13	Respiratory failure
Odgerel et al,2010	M	9	+	-	-	+ RCM-H (9 y)	-	-	-	-	-	+	+ (9y)	-	9	0	+	9	Sudden death
	M	12	+	-	-	+ RCM-H (12y)	-	-	-	+ (14 y)	-	+ LoA(14y)	+ (15y), NIV (29y)	+	29	17
	F	12	+	-	-	+ RCM-H (12y)	-	-	-	-	-	+	+ (20y), NIV (13y)	+	20	8	+	20	Sudden death
	M	5	+	-	-	+ RCM-H (10y)	-	-	-	+ (13 y)	-	+	+ NIV (13y)	-	15	10	+	15	Sudden death
Lee HC et al, 2012	F	6	+	-	-	+ RCM-H	-	+	-	-	-	+	NA	+	12	6	-
Jaffer et al, 2012	F	13	-	+ (NA)	-	+ (13 y)	-	-	-	+ (13y)	-	+ after HTx, LoA (16y)	NA	+	16	3	-
	M	<10	+	-	-	+ (8 y)	-	-	-	-	-	+	+ (12y), NIV overnight	+	12	2	-
	F	<10	+	-	-	+ (15 y)	-	-	-	-	-	+ LoA (14y)	+ NIV overnight	+	20	10	-
Kostera et al, 2015	F	8	+	-	Foot def.	+ (13 y)	-	+ (11y)	-	-	-	+	NA	+	15	7	-
Konersman et al, 2015	M	8	-	Chest pain	-	+	-	-	-	+ (8y)	-	+ after HTx,(12 y)	+ (19y)	+	19	11	-
Kim et al, 2018	F	11	+	-	-	-	-	-	-	-	+	+	+	+	15	4	-
Noury et al, 2018	F	10	+	-	-	-	-	-	-	-	+	+ LoA (17y)	+	+	24	14	-
Schänzer et al, 2018	M	4	-	Murmur	-	+	-	-	-	+ (8y)	-	+ after HTx	+	+	9	5	-
Andersen et al, 2018	M	9	+	-	-	-	-	-	-	-	+	+ LoA (13y)	+ NIV (13y)	NA	26	17	-
Malatesta et al, 2020	F	3	+	-	Foot def.	-	-	-	-	-	+	+	-	+	14	11	-
Scarpini et al, 2021	M	4	-	Murmur	-	+ RCM-H	-	-	-	-	-	+ walk assistance	+ (11 y)	+	16	12	-
Xu et al, 2021	F	4	-	-	scoliosis	-	-	borderline	-	-	-	+	+ NIV	+	14	10	-
Akaba et al, 2022	M	7	+	-	-	-	-	-	-	-	+	+ LoA (17 y)	+	-	17	10	-
Angelini et al, 2023	F	3	-	+	-	+ (3y)	-	-	-	+ (14y)	-	+	+	+	18	15
Total 22 patients	SR 1	8 [4.5-10.5] y	n = 15 68.2%	n = 5 22.7%	n = 4 18.2%	Cardiac involvement in n= 17 (77.3%), discovered at a median age of 11 [8.25-12.75]						In 100%, with LoA in n=7 (31.8%) at a median age of 15 [14-16.75] y	In n = 18 (81.8%) patients, NIV in n = 9 (40.9%) patients	In n = 18 patients (81.8%)	15.5 [14-19.75] years	10 [5.25-11.75] years	n= 4 (18.25%)	14 [12-16.25] years
						• RCM : n = 15 (68%), • RCM-H: n = 6 (27.3%) • HCM : n = 1 (4.5%) • Long or borderline QT: n = 3 (13.6%) • HTx: n = 7 (31.8%) at a median age of 13 [10.5-13.5]y
Values are expressed as median [IQR];+ Yes; - No; (y) onset age in years; HCM, Hypertrophic cardiomyopathy; HTx Heart transplantation; LoA Loss of Ambulation; NA, not available; NIV Non-Invasive ventilation; RCM, restrictive cardiomyopathy; RCM-H, restrictive cardiomyopathy with hypertrophy; SR Sex Ratio; Y, years
